# Supplementary material for: In-phase millennial-scale glacier changes in the tropics and North Atlantic regions during the Holocene
Source: Nat Commun. 2022 Mar 17;13:1419. doi: 10.1038/s41467-022-28939-9 (PMC8930989; doi:10.1038/s41467-022-28939-9)
Supplement: Supplementary file 4 — Supplementary Data 1 [file 41467_2022_28939_MOESM4_ESM.xlsx]

## Sheet: Readme
Table S1 displays cosmogenic 10Be exposure ages and in situ 14C data
All ages are computed using the CREp online calculator: https://crep.otelo.univ-lorraine.fr/#/ (Martin et al., Quat. Geochronology, 2017)
	10Be CRE moraine ages from Charquini South glacier (Bolivia)
	10Be CRE moraine ages from Charquini North glacier (Bolivia)
	10Be and 14C CRE bedrock data from Charquini North glacier (Bolivia)
	10Be CRE moraine ages from St Sorlin glacier (Alps)
	10Be CRE moraine ages from Clavering glacier (Greenland)
	10Be CRE moraine ages from Enchantment lakes (US)
The chemical sample preparation was conducted at the following cosmogenic-nuclide laboratories, indicated for each sample:
Short name	Facility and location	Reference
LN2C	Laboratoire National des Nucléides Cosmogéniques; CEREGE, Aix en Provence, France	Merchel, S., Herpers, U. An update on radiochemical separation techniques for the determination of long-lived radionuclides via accelerator mass spectrometry. Radiochim. Acta 84, 215-219. (1999).
CALM	Cosmo Au Lab Meudon, France	Merchel, S., Herpers, U. An update on radiochemical separation techniques for the determination of long-lived radionuclides via accelerator mass spectrometry. Radiochim. Acta 84, 215-219. (1999).
ETH	Cosmogenic nuclide lab of Eidgenössische Technische Hochschule, Zürich, Switzerland	Lupker, M., Blard, P. H., Lavé, J., France-Lanord, C., Leanni, L., Puchol, N., Charreau, J., Bourlès, D. 10Be-derived Himalayan denudation rates and sediment budgets in the Ganga basin. Earth and Planetary Science Letters, 333, 146-156. (2012)
LDEO	Cosmogenic nuclide lab of Lamont-Doherty Earth Observatory, New York, USA	Schaefer, J. M., Denton, G. H., Kaplan, M., Putnam, A., Finkel, R. C., Barrell, D. J. A., Andersen, B. G., Schwartz, R., Mackin- tosh, A., Chinn, T., and Schlüchter, C.: High-frequency Holocene glaciers in New Zealand differ from the Northern signature, Sci- ence, 324, 622–625,2009
TUCNL	Tulane University Cosmogenic Nuclide Laboratory, Louisiana, USA
The 10Be measurements were conducted at the following AMS facilities, indicated for each sample:
Short name	Facility and location	Standard	References
ASTER	Accélérateur pour les Sciences de la Terre, Environnement, Risques; CEREGE, Aix en Provence, France	STD11	Arnold, M., Merchel, S., Bourlès, D.L., Braucher, R., Benedetti, L., Finkel, R.C., Aumaître, G., Gottdang, A., Klein, M., 2010. The French accelerator mass spectrometry facility ASTER: Improved performance and developments 268, 1954–1959. https://doi.org/10.1016/j.nimb.2010.02.107 ; Braucher, R., et al. Preparation of ASTER in-house 10Be/9Be standard solutions. Nucl.Instrum Meth. Phys., B 361, 33…
TANDY	TANDY AMS at Eidgenössische Technische Hochschule, Zürich, Switzerland	S2010N, calibrated against ICN 01-5-1	Christl, M., et al. The ETH Zurich AMS facilities: Performance parameters and reference materials. Nuclear Inst. and methods in Physics Research, B 294, 29–38. (2013). doi:10.1016/j.nimb ; Nishiizumi, K., et al. Absolute calibration of 10Be AMS standards. Nuclear Instruments and Methods in Physics Research Section B: Beam Interactions with Materials and Atoms 258, 403–413 (2007) doi:10.1016/j.nim…
CAMS	Center for Accelerator Mass Spectrometry at Lawrence Livermore National Laboratory, California, USA	07KNSTD	Nishiizumi, K., et al. Absolute calibration of 10Be AMS standards. Nuclear Instruments and Methods in Physics Research Section B: Beam Interactions with Materials and Atoms 258, 403–413 (2007) doi:10.1016/j.nimb.2007.01.297
PRIME	Purdue Rare Isotope Measurement Laboratory, Indianda, USA	07KNSTD	Nishiizumi, K., et al. Absolute calibration of 10Be AMS standards. Nuclear Instruments and Methods in Physics Research Section B: Beam Interactions with Materials and Atoms 258, 403–413 (2007) doi:10.1016/j.nimb.2007.01.297

## Sheet: Charquini South (Bolivia)
Charquini South glacier (Bolivia)
CREp input data and results
Sample	Landform	Lat. (dec°)	Long. (dec°)	Altitude (masl)	10Be (at/g)	1s (at/g)	Shielding correction	Density	Thickness (cm)	Erosion (cm/yr)	Age (ka)	1σ (ka)	1σ without PR error
LIA moraine	10Be mean exposure age = 420± 15 yr (n=7)
CQ 13-5	Moraine boulder	-16.3116	-68.1148	4779	21946.5	1989.1	0.99	2.7	5	0	0.49	0.05	0.05
CQ 13-6	Moraine boulder	-16.3116	-68.1144	4782	15186.1	1857.4	0.99	2.7	3	0	0.33	0.04	0.04
Cb-12	Moraine boulder	-16.3116	-68.1148	4773	10353	2405.4	0.99	2.7	4	0	0.22	0.05	0.05
Ch M1	Moraine boulder	-16.3113	-68.1158	4780	18305.5	2364.5	0.99	2.7	3	0	0.4	0.05	0.05
Ch- 1	Moraine boulder	-16.3114	-68.1162	4786	19516.1	2191.6	0.99	2.7	3	0	0.42	0.05	0.05
Ch-LIA	Moraine boulder	-16.3101	-68.1162	4792	20550.6	1455.7	0.99	2.7	2	0	0.44	0.03	0.03
Ch-23	Moraine boulder	-16.3113	-68.1157	4782	22722.9	2157.3	0.99	2.7	3	0	0.5	0.05	0.05
R 1	Moraine boulder	-16.312	-68.1134	4795	18941.5	1093.6	0.97	2.7	3	0	0.42	0.03	0.03
R 2	Moraine boulder	-16.3119	-68.1139	4791	10706.8	2162.9	0.98	2.7	4.5	0	0.23	0.05	0.05
Early Holocene moraine	10Be mean = 10 ± 0.21 ka (n=4)
Cq 13-1	Moraine boulder	-16.3119	-68.1169	4771	443998	17931.1	0.99	2.7	5	0	10.42	0.45	0.34
Cq 13-2	Moraine boulder	-16.3121	-68.1167	4768	427335	13071.9	0.99	2.7	3.5	0	9.99	0.38	0.25
Cq 13-3	Moraine boulder	-16.3127	-68.1161	4771	548892	18071.1	0.99	2.7	4.5	0	12.38	0.55	0.38
Cb-15	Moraine boulder	-16.3119	-68.1167	4761	384529	14438.5	0.97	2.7	5	0	9.41	0.42	0.31
Cb-17	Moraine boulder	-16.3122	-68.1167	4764	441377	15171.7	0.99	2.7	3	0	10.25	0.41	0.29
Rejected samples in grey
Sample chemistry and AMS data								Blank chemistry and AMS data
Sample	Mass of quartz (g)	9Be carrier (atoms)	Measured 10Be/9Be	Uncertainty of the 10Be/9Be ratio (%)	Prepared with blank	Chemistry lab / AMS facility		Blank name	9Be carrier (atoms)	Measured 10Be/9Be	Uncertainty of the 10Be/9Be ratio (%)	Chemistry lab / AMS facility
								Blank C3-2013	1.752e+19	2.27021e-15	31.6234	ETH / TANDY
CQ 13-5	40.5596	1.40119e+19	6.63663e-14	8.56974	Blank C3-2013	ETH / TANDY		Bk1	2.12107e+19	1.18714e-14	11.8544	LN2C / ASTER
CQ 13-6	41.2524	1.39983e+19	4.75944e-14	11.3452	Blank C3-2013	ETH / TANDY		LL_Caucase	2.0244e+19	2.80779e-15	23.5985	LN2C / ASTER
Cb-12	17.071	2.11433e+19	2.02682e-14	6.58021	Bk1	LN2C / ASTER		BVJ	1.03322e+19	2.50928e-15	16.7867	LN2C / ASTER
Ch M1	22.8193	2.03289e+19	2.33441e-14	11.0131	LL_Caucase	LN2C / ASTER		BAB_061117	1.80952e+19	9.02623e-15	6.42675	LN2C / ASTER
Ch- 1	26.8207	2.05756e+19	2.82023e-14	9.86249	LL_Caucase	LN2C / ASTER
Ch-LIA	27.3581	3.05429e+19	1.92566e-14	6.73086	BVJ	LN2C / ASTER
Ch-23	13.8871	2.03229e+19	1.8324e-14	7.19347	LL_Caucase	LN2C / ASTER
R 1	16.8936	1.81031e+19	2.66985e-14	6.78	BAB_061117	LN2C / ASTER
R 2	8.9933	1.81448e+19	1.43087e-14	12.71	BAB_061117	LN2C / ASTER
Cq 13-1	20.0004	1.6551e+19	5.18006e-13	4.01808	Blank C3-2013	ETH / TANDY
Cq 13-2	21.6512	1.65445e+19	5.39833e-13	3.04284	Blank C3-2013	ETH / TANDY
Cq 13-3	21.3103	1.66298e+19	6.78365e-13	3.27939	Blank C3-2013	ETH / TANDY
Cb-15	5.6572	2.1166e+19	1.14673e-13	3.13256	Bk1	LN2C / ASTER
Cb-17	10.4131	2.0523e+19	2.36219e-13	3.20013	Bk1	LN2C / ASTER
Rejected samples in grey

## Sheet: Charquini North (Bolivia)
Charquini North glacier (Bolivia)
CREp input data and results
Sample	Landform	Lat. (dec°)	Long. (dec°)	Altitude (masl)	10Be (at/g)	1s (at/g)	Shielding correction	Density	Thickness (cm)	Erosion (cm/yr)	Age (ka)	1σ (ka)	1σ without PR error
Late Holocene moraine 10Be mean = 1.20 ± 0.12 ka (n=4); 1.18 ± 0.18 ka (without cq11-1rep)
CQ11-1	Moraine boulder	-16.2863	-68.1104	4790	50295.9	4896.1	0.99	2.7	2.5	0	1.22	0.17	0.16
CQ11-1replicate	Moraine boulder	-16.2863	-68.1104	4790	48620	9841	0.99	2.7	2.5	0	1.18	0.33	0.32
CQ2	Moraine boulder	-16.2858	-68.1104	4770	54222.2	9441.1	0.99	2.7	3	0	1.41	0.37	0.36
CQ11-6	Moraine boulder	-16.2845	-68.1103	4730	43980.8	7950.9	0.99	2.7	3	0	1.09	0.25	0.25
CQ11-7	Moraine boulder	-16.2845	-68.1103	4730	157219	21785.6	0.99	2.7	3	0	4.73	0.53	0.51
Early Holocene moraine 10Be mean = 10.1± 0.26 ka (n=4)
CNB-11	Moraine boulder	-16.2814	-68.1148	4585	393491	13291.9	0.95	2.7	2	0	10.26	0.41	0.28
CNB-13	Moraine boulder	-16.2819	-68.1144	4608	395144	30365.1	0.96	2.7	3	0	10.19	0.71	0.65
CNB-15	Moraine boulder	-16.2814	-68.1144	4594	386480	12685.6	0.96	2.7	2	0	9.99	0.4	0.28
CQ11-4	Moraine boulder	-16.2834	-68.1104	4710	415095	62096.1	0.99	2.7	2	0	9.87	1.28	1.25
Rejected samples in grey
Sample chemistry and AMS data								Blank chemistry and AMS data
Sample	Mass of quartz (g)	9Be carrier (atoms)	Measured 10Be/9Be	Uncertainty of the 10Be/9Be ratio (%)	Prepared with blank	Chemistry lab / AMS facility		Blank name	9Be carrier (atoms)	Measured 10Be/9Be	Uncertainty of the 10Be/9Be ratio (%)	Chemistry lab / AMS facility
								BLC08	1.37356e+19	5.25731e-15	25.0294	LN2C / ASTER
CQ11-1	18.7088	1.37289e+19	7.38e-14	8.8632	BLC08	LN2C / ASTER		vjb6	5.06913e+19	9.11101e-15	8.22437	LN2C / ASTER
CQ11-1replicate	12.1976	3.121e+19	3.38e-14	10.7943	vjb6	LN2C / ASTER		Blanc	2.1176e+19	3.88934e-15	13.1937	LN2C / ASTER
CQ2	27.7492	2.66821e+19	7.37e-14	13.1817	vjb6	LN2C / ASTER
CQ11-6	17.8903	2.67957e+19	4.66e-14	10.9779	vjb6	LN2C / ASTER
CQ11-7	21.03	3.08866e+19	1.22e-13	12.1166	vjb6	LN2C / ASTER
CNB-11	19.3214	2.11131e+19	3.64e-13	3.33877	Blanc	LN2C / ASTER
CNB-13	9.429	2.11565e+19	1.8e-13	7.51298	Blanc	LN2C / ASTER
CNB-15	11.0526	2.11358e+19	2.06e-13	3.21057	Blanc	LN2C / ASTER
CQ11-4	6.224	3.13313e+19	9.72e-14	12.6294	vjb6	LN2C / ASTER
Rejected samples in grey

## Sheet: Charquini N bedrock 14C;10Be
Charquini North glacier (Bolivia)
10Be CREp input data and results
Sample	Landform	Lat. (dec°)	Long. (dec°)	Altitude (masl)	Concentration (at/g)	1s (at/g)	Shielding correction	Density	Thickness (cm)	Erosion (cm/yr)	Apparent exposure duration (ka)*	1σ (ka)	1σ without PR error
P1	deglaciated bedrock	-16.2951	-68.1024	5130	2429.2	1036	0.97	2.7	2.9	0	0.05	0.02	0.02
P2	deglaciated bedrock	-16.2938	-68.1028	5131	3169.8	936.8	0.97	2.7	3.3	0	0.06	0.02	0.02
P3	deglaciated bedrock	-16.2925	-68.103	5099	3685.6	1216	0.97	2.7	4.8	0	0.07	0.02	0.02
P3Bis	deglaciated bedrock	-16.2921	-68.1029	5099	4704.5	1214	0.97	2.7	3.1	0	0.09	0.03	0.03
P12	deglaciated bedrock	-16.2881	-68.1062	4911	97648.4	3677.7	0.97	2.7	3.7	0	2.99	0.15	0.11
P13	deglaciated bedrock	-16.2883	-68.1061	4915	119846	7385.7	0.97	2.7	4.3	0	3.61	0.22	0.19
*Apparent exposure durations are calculated from 10Be concentrations only, and do not account for surface burial and subglacial erosion
Sample chemistry and AMS data								Blank chemistry and AMS data
Sample	Mass of quartz (g)	9Be carrier (atoms)	Measured 10Be/9Be	Uncertainty of the 10Be/9Be ratio (%)	Chemistry lab / AMS facility			Blank name	9Be carrier (atoms)	Measured 10Be/9Be	Uncertainty of the 10Be/9Be ratio (%)	Chemistry lab / AMS facility
P1	5.5163	2.01661e+19	1.3e-15	17.9231	TUCNL / PRIME			BLK_020819	2.07323e+19	6.19e-16	28	TUCNL / PRIME
P2	6.8786	2.0855e+19	1.66e-15	16.2048	TUCNL / PRIME			All 10Be concentrations of Charquini North bedrock samples were corrected with this blank
P3	5.4985	2.02953e+19	1.63e-15	17.8528	TUCNL / PRIME
P3Bis	5.6438	2.0611e+19	1.91e-15	15.4974	TUCNL / PRIME
P12	6.2222	2.0611e+19	3.01e-14	3.62126	TUCNL / PRIME
P13	5.2822	2.05034e+19	3.15e-14	6.12698	TUCNL / PRIME
14C chemistry, AMS data* and apparent exposure durations
Sample	Quartz (g)	C yield (µg)	Diluted Mass (µg)	14C/C	Uncertainty of the 14C/C ratio (%)	Concentration (at/g)	1s (at/g)	Apparent exposure duration (ka)**	1σ (ka)	1σ without PR error
P1	2.036	3.5	111.7	1.11e-14	2.42e-16	24600	2560	0.19	0.02	0.02
P2	1.9909	2.9	115.8	9.79e-15	1.61e-16	22400	2610	0.17	0.02	0.02
P3	2.0402	3.4	109.8	1.4e-14	2.1e-16	31900	2570	0.25	0.02	0.02
P3Bis	2.0998	3.7	92.6	1.68e-14	2.79e-16	31500	2500	0.25	0.02	0.02
P12	2.707	2.6	95.3	5.25e-14	6.39e-16	87800	2030	0.79	0.05	0.02
P13	2.6746	3.6	113.3	5.87e-14	5.45e-16	120000	2300	1.08	0.06	0.02
*The facilities used are detailed in the Methods
**Apparent exposure durations are calculated from 14C concentrations only, and do not account for surface burial and subglacial erosion

## Sheet: St Sorlin (Alps)
St Sorlin glacier (Alps)
CREp input data and results
Sample	Landform	Lat. (dec°)	Long. (dec°)	Altitude (masl)	10Be (at/g)	1s (at/g)	Shielding correction	Density	Thickness (cm)	Erosion (cm/yr)	Age (ka)	1σ (ka)	1σ without PR error
Early Holocene moraine 10Be mean = 9.79± 0.49 ka (n=3)
S-1	moraine boulder	45.1858	6.17523	2475	279926	9357.8	0.99	2.7	2.5	0	10.24	0.63	0.32
S-2	moraine boulder	45.1849	6.17506	2469	252129	32855.4	0.99	2.7	2	0	9.28	1.25	1.15
S-4	moraine boulder	45.1851	6.17488	2489	248700	24095.6	0.99	2.7	2	0	9.03	0.96	0.83
Early Holocene moraine 10Be mean = 11.4± 0.44 ka (n=5)
S-6	moraine boulder	45.1861	6.17634	2491	306718	14522.8	0.99	2.7	3	0	11.11	0.77	0.5
S-7	moraine boulder	45.186	6.17629	2513	343653	31680	0.99	2.7	2	0	12.1	1.25	1.06
S-8	moraine boulder	45.189	6.17462	2516	327249	22039.2	0.99	2.7	2	0	11.52	0.95	0.73
S-9	moraine boulder	45.1892	6.17483	2467	335423	24394.4	0.99	2.7	2	0	12.19	1.07	0.85
S-10	moraine boulder	45.1892	6.17544	2448	281967	26679.4	0.99	2.7	2	0	10.46	1.09	0.94
Early Holocene moraine 10Be mean = 11.2± 0.58 ka (n=2)
S-13	moraine boulder	45.2032	6.17319	2393	281521	9424	0.99	2.7	3	0	10.94	0.68	0.34
S-14	moraine boulder	45.2031	6.17312	2393	303068	24114.4	0.99	2.7	4	0	11.82	1.09	0.89
Sample chemistry and AMS data								Blank chemistry and AMS data
Sample	Mass of quartz (g)	9Be carrier (atoms)	Measured 10Be/9Be	Uncertainty of the 10Be/9Be ratio (%)	Prepared with blank	Chemistry lab / AMS facility		Blank name	9Be carrier (atoms)	Measured 10Be/9Be	Uncertainty of the 10Be/9Be ratio (%)	Chemistry lab / AMS facility
S-1	50.85	2.06786e+19	7.01811e-13	3.25797	Bc1	LN2C / ASTER		Bc1	2.04017e+19	1.36393e-14	19.2852	LN2C / ASTER
S-2	17.68	3.00578e+19	1.69851e-13	11.33	vjB6	LN2C / ASTER		vjB6	7.10917e+19	9.11101e-15	8.22437	LN2C / ASTER
S-4	55.4	2.04725e+19	6.86592e-13	9.48916	Bc1	LN2C / ASTER		Bc2	2.02804e+19	4.46978e-15	16.7131	LN2C / ASTER
S-6	40.6	2.04846e+19	6.21492e-13	4.61221	Bc1	LN2C / ASTER
S-7	40.59	2.05028e+19	6.93913e-13	9.03043	Bc1	LN2C / ASTER
S-8	36.11	2.05088e+19	5.80657e-13	6.68222	Bc2	LN2C / ASTER
S-9	34.37	2.04745e+19	5.67558e-13	7.21482	Bc2	LN2C / ASTER
S-10	32.68	2.04886e+19	4.54243e-13	9.36833	Bc2	LN2C / ASTER
S-13	20.77	2.03855e+19	2.91381e-13	3.28657	Bc2	LN2C / ASTER
S-14	20.93	2.03128e+19	3.16886e-13	7.8412	Bc2	LN2C / ASTER

## Sheet: Clavering (Greenland)
Clavering glacier (Greenland)
CREp input data and results
Sample	Landform	Lat. (dec°)	Long. (dec°)	Altitude (masl)	10Be (at/g)	1s (at/g)	Shielding correction	Density	Thickness (cm)	Erosion (cm/yr)	Age (ka)	1σ (ka)	1σ without PR error
LIA moraine
Zack 41	moraine boulder	74.3767	-21.3324	607	2046.4	1861.9	0.97	2.75	3.5	0	0.28	0.25	0.25
Late Holocene moraine 10Be mean = 1.17± 0.09 ka (n=3)
Cla 51	moraine boulder	74.3776	-21.3341	587	8551.1	1003.7	0.97	2.75	3	0	1.11	0.15	0.13
Cla 52	moraine boulder	74.3777	-21.3342	588	9172.9	883.8	0.97	2.75	3	0	1.19	0.13	0.12
Cla 53	moraine boulder	74.3776	-21.3345	579	10066.1	2263.2	0.96	2.75	3.5	0	1.33	0.32	0.31
Early Holocene moraine 10Be mean = 10.15± 0.37 ka (n=4)
Cla 45	moraine boulder	74.3765	-21.3701	513	71052.9	2670.8	0.97	2.75	2	0	10.23	0.7	0.39
Cla 46	moraine boulder	74.3765	-21.37	507	69012.4	2834.4	0.97	2.75	2	0	10	0.69	0.42
Cla 49	moraine boulder	74.3769	-21.3575	521	67092	5527.3	0.98	2.75	3	0	9.55	0.96	0.79
Cla 50	moraine boulder	74.3769	-21.3341	520	70676.5	2217	0.94	2.75	3	0	10.53	0.68	0.33
Sample chemistry and AMS data								Blank chemistry and AMS data
Sample	Mass of quartz (g)	9Be carrier (atoms)	Measured 10Be/9Be	Uncertainty of the 10Be/9Be ratio (%)	Prepared with blank	Chemistry lab / AMS facility		Blank name	9Be carrier (atoms)	Measured 10Be/9Be	Uncertainty of the 10Be/9Be ratio (%)	Chemistry lab / AMS facility
								BK2	3.25758e+19	5.72063e-15	9.9812	LN2C / ASTER
Zack 41	18.8012	3.55964e+19	6.31608e-15	13.1911	BK2	LN2C / ASTER		BVJ	1.03322e+19	2.50928e-15	16.7867	LN2C / ASTER
								vjB1	3.06514e+19	4.26455e-15	10.5858	LN2C / ASTER
Cla 51	50.0224	3.0765e+19	1.47464e-14	11.0255	BVJ	LN2C / ASTER		VJB3	2.86133e+19	5.31251e-15	29.1967	LN2C / ASTER
Cla 52	43.6129	3.09053e+19	1.37836e-14	8.9906	BVJ	LN2C / ASTER
Cla 53	16.6639	2.09414e+19	9.24803e-15	19.3435	BVJ	LN2C / ASTER
Cla 45	23.5738	3.16988e+19	5.36587e-14	3.69282	BVJ	LN2C / ASTER
Cla 46	21.3689	2.95323e+19	5.4362e-14	3.673	vjB1	LN2C / ASTER
Cla 49	24.1812	3.06146e+19	5.79585e-14	7.1053	VJB3	LN2C / ASTER
Cla 50	41.9966	3.0765e+19	9.73218e-14	3.1063	BVJ	LN2C / ASTER

## Sheet: Enchantment Lakes (US)
Enchantment Lakes
CREp input data and results
Sample	Landform	Lat. (dec°)	Long. (dec°)	Altitude (masl)	10Be (at/g)	1s (at/g)	Shielding correction	Density	Thickness (cm)	Erosion (cm/yr)	Age (ka)	1σ (ka)	1σ without PR error
LIA moraine
EN07-1	moraine boulder	47.4791	-120.818	2352	17100	421	0.9408	2.7	1.097	0	0.61	0.03	0.01
EN07-2	moraine boulder	47.4787	-120.817	2357	27900	656	0.9943	2.7	1.438	0	0.94	0.05	0.02
EN07-3	moraine boulder	47.4786	-120.817	2361	28000	691	0.9897	2.7	1.722	0	0.95	0.05	0.02
LIA moraine ridge north
EN07-4	moraine boulder	47.4793	-120.821	2382	5800	291	0.9867	2.7	1.556	0	0.2	0.02	0.01
EN07-5	moraine boulder	47.4801	-120.823	2410	27900	653	0.9715	2.7	1.8	0	0.93	0.05	0.02
EN07-6	moraine boulder	47.48	-120.823	2394	3240	202	0.9603	2.7	3.43	0	0.12	0.01	0.01
EN07-7	moraine boulder	47.4796	-120.823	2392	5400	234	0.9708	2.7	1.338	0	0.19	0.01	0.01
EN07-8	moraine boulder	47.479	-120.822	2395	4210	189	0.9849	2.7	1.826	0	0.15	0.01	0.01
LIA moraine ridge a West
EN07-10	moraine boulder	47.4769	-120.811	2326	14000	323	0.986	2.7	1.96	0	0.49	0.03	0.01
Late Holocene moraine ridge b West
EN07-11	moraine boulder	47.477	-120.811	2325	48200	1180	0.944	2.7	1.761	0	1.9	0.11	0.05
EN07-12	moraine boulder	47.477	-120.811	2325	117000	2810	0.998	2.7	5.055	0	4.75	0.23	0.1
EN07-13	moraine boulder	47.4771	-120.812	2322	33200	809	0.998	2.7	1.331	0	1.17	0.07	0.03
EN07-14	moraine boulder	47.477	-120.811	2321	60200	1390	0.9755	2.7	1.443	0	2.35	0.14	0.06
EN07-15	moraine boulder	47.477	-120.811	2321	61600	1420	0.978	2.7	4.146	0	2.47	0.16	0.07
The dispersion in the ages of each moraine hindered the identification of clear outliers and thus the calculation of mean moraine ages. However, the ages allow for a clear assignment to the LIA or to an earlier deposition during the Late Holocene.
Sample chemistry and AMS data								Blank chemistry and AMS data
Sample	Quartz	carrier atoms 9Be	Measured 10Be/9Be	Uncertainty of the 10Be/9Be ratio (%)	Prepared with blank	Chemistry lab / AMS facility		Blank name	9Be carrier (atoms)	Measured 10Be/9Be	Uncertainty of the 10Be/9Be ratio (%)	Chemistry lab / AMS facility
EN07-1	75.3993	1.3378e+19	9.77769e-14	0.0241316	B5-2088	LDEO / CAMS		B5-2088	1.33509e+19	1.3965e-15	0.176735	LDEO / CAMS
EN07-2	60.9693	1.3371e+19	1.29932e-13	0.0228865	Blank 11-08	LDEO / CAMS		Blank 11-08	1.34042e+19	2.92439e-15	0.0990157	LDEO / CAMS
EN07-3	63.575	1.3417e+19	1.35539e-13	0.0240529	Blank 11-08	LDEO / CAMS
EN07-4	63.628	1.3397e+19	3.04488e-14	0.0442914	Blank 11-08	LDEO / CAMS
EN07-5	65.9492	1.3384e+19	1.4024e-13	0.0228544	Blank 11-08	LDEO / CAMS
EN07-6	68.5112	1.3404e+19	1.94672e-14	0.0508594	Blank 11-08	LDEO / CAMS
EN07-7	61.8596	1.3431e+19	2.7804e-14	0.0372496	Blank 11-08	LDEO / CAMS
EN07-8	64.0359	1.3404e+19	2.30448e-14	0.0370151	Blank 11-08	LDEO / CAMS
EN07-10	76.0731	1.3404e+19	8.08938e-14	0.0224741	B5-2088	LDEO / CAMS
EN07-11	66.7636	1.3451e+19	2.40586e-13	0.0242845	B5-2088	LDEO / CAMS
EN07-12	76.2624	1.3457e+19	6.66252e-13	0.0239074	B5-2088	LDEO / CAMS
EN07-13	67.8068	1.3451e+19	1.6887e-13	0.0241018	B5-2088	LDEO / CAMS
EN07-14	59.525	1.3417e+19	2.69884e-13	0.0228225	Blank 11-08	LDEO / CAMS
EN07-15	64.9854	1.3391e+19	3.0164e-13	0.0228763	Blank 11-08	LDEO / CAMS
