# Supplementary material for: In-phase millennial-scale glacier changes in the tropics and North Atlantic regions during the Holocene
Source: Nat Commun. 2022 Mar 17;13:1419. doi: 10.1038/s41467-022-28939-9 (PMC8930989; doi:10.1038/s41467-022-28939-9)
Supplement: Supplementary file 5 — Supplementary Data 2 [file 41467_2022_28939_MOESM5_ESM.xlsx]

## Sheet: Readme
Table S2. This table presents results from Figure 1. Data are collected from publication and data have been grouped by region/zone.
Sheet raw data
zone	name of each common region, in which various glaciers are grouped in Figure 1
site	name of each glacier
latitude	latitude of each glacier
longitude	longitude of each glacier
11.6-9ka	maximum recorded length since present glacier front location (in meters) for the period 11.6-8 ka BP
8-4ka	maximum recorded length since present glacier front location (in meters) for the period 8-4 ka BP
3ka-LIA	maximum recorded length since present glacier front location (in meters) between 3ka BP and the LIA
reference	reference of the publication in which glaciers lengths are available
Sheet scaled lengths
zone	name of each common region, in whihch various glaciers are grouped in Figure 1
latitude	latitude of each glacier
longitude	longitude of each glacier
11.6-9ka	same as in the sheet named "raw data", but scaled by the maximum recorded length of the same glacier over the period 3-0 ka BP
8-4ka	same as in the sheet named "raw data", but scaled by the maximum recorded length of the same glacier over the period 3-0 ka BP
3ka-LIA	same as in the sheet named "raw data", but scaled by the maximum recorded length of the same glacier between 3ka BP and the LIA
Sheet TANAR pattern
this table only concerns zones presenting the same pattern of retreat as in the northern hemisphere
zone	name of each common region, in whihch various glaciers are grouped in Figure 1
latitude	mean latitude of glaciers considered in a selected region
longitude	mean longitude of glaciers considered in a selected region
11.6-9ka	mean scaled length for the group of glaciers in the selected zone for 11.6-8ka BP. The mean is compupted only available values in the sheet named 'scaled lengths'.
8-4ka	mean scaled length for the group of glaciers in the selected zone for 8-4 ka BP. The mean is compupted only available values in the sheet named 'scaled lengths'.
3ka-LIA	mean scaled length for the group of glaciers in the selected zone between 3ka BP and the LIA. The mean is compupted only available values in the sheet named 'scaled lengths'.
Sheet other patterns
Same as the sheet named 'TANAR pattern', but for the zones presenting other patterns of retreat

## Sheet: Raw data
Raw data
Country	Site	Latitude	Longitude	11.6-9ka	8-4ka	3ka-LIA	Reference
Alaska	Fireweed West glacier	68.19	-154.51			600	Badding et al., (2013) JQS
Alaska	Triple East	68.19	-154.51		500	400	Badding et al., (2013) JQS
Alaska	Erratic creek	67.40	-154.19			500	Pendleton et al., (2017) AAAR
Alaska	Arrigetch peak	67.40	-154.18			1100	Pendleton et al., (2017) AAAR
Argentina	Brazo Upsala	-49.90	-73.14		7450	6700	Sterlin et al., (2014) QSR
Argentina	Upsala Glacier	-49.90	-73.14		8700	8500	Kaplan et al., (2016) QSR
Argentina	Grande Glacier	-49.90	-73.14		9000	1800	Kaplan et al., (2016) QSR
Argentina	Herminita	-49.90	-73.14		1750	1000	Kaplan et al., (2016) QSR
Argentina	Glaciar Torre (Argentina)	-49.3	-73.00	3200	2500	2400	Reynhout et al., (2019) QSR
Austria	Ferwall Moraine	47.05	10.23	1680		1150	Ivy-Ochs et al., (2006) The Geological Society of America
Austria	Hoher Sonnblick (Austria)	47.05	12.98	1860		1260	Bichler et al., (2016) Boreas
Austria	Kromer Valley (Austria)	46.90	10.03	1350		950	Moran et al., (2016) Boreas
Bolivia	Telata	-16.25	-68.6	1350		956	Jomelli et al., (2014) Nature
Bolivia	Illimani	-16.65	-67.78	2200		783	Jomelli et al., (2014) Nature
Bolivia	Charquini South	-16.28	-68.15	1400		1050	This study
Bolivia	Charquini North	-16.28	-68.15	2200		1100	This study
Canada	Clyde Foreland	70.33	-69.16			300	Brinner et al, (2009) QSR
Canada	Ayr lake	70.32	-70.61	1400		400	Young et al., (2012) Science
Canada	Sulung glacier	67.52	-65.23	4200			Crump et al., (2020) QSR
Canada	Narmak Moraine	67.44	-65.06		3600		Crump et al., (2020) QSR
Canada	Narpaing Valley	67.72	-65.58	2600			Crump et al., (2020) QSR
Chile	Glacier Leones	-46.74	-72.86	20000		10000	Glasser et al., (2012) QSR
Chile	Glacier Soler	-46.98	-72.86	23000		8000	Glasser et al., (2012) QSR
China	Gonga Shan (China)	29.57	102.00	11700	5700	1500	Asahi, QSR, 2005
China	Muztag Ata (China)	38.36	75.17	10600	5100	1600	Seong et al., (2009) Geol. Society of Am. Bulletin
China	Everest North (China)	28.20	86.82	7960		4320	Owen et al., (2009) QSR,
Colombia	RitaCuba	6.50	-72.3	3700		2600	Jomelli et al., (2014) Nature
France	Saint Sorlin	46.17	6.16	2200		1600	This study
Greece	Mont Olympus	40.08	22.34	390		340	Styllas et al., (2016) The Holocene
Greenland Est	Bregne Ice cap	70.91	-25.59	250		200	Levy et al., (2014) QSR
Greenland Est	Istorvet glacier	70.88	-22.26	594		350	Loweel et al., (2013) QSR
Greenland Est	Gurrenholm dal	71.50	−24.94	3340		2340	Kelly et al., (2008) QSR
Greenland Est	Clavering	74.37	-21.33	1650		1290	Biette et al (2020) Boreas
Greenland Est	Clavering	74.37	-21.33	1500		590	This study
Iceland	leirufjordu	66.23	-22.60	3500		1400	Brynjolfsson et al., (2015) QSR
India	Dudhganga Valley	30.75	78.96	1780		1700	Murari et al., (2014) QSR
India	Tons Valley, Garwhal himal	31.14	78.45	5500	4000	1900	Scherler et al., (2010) QSR
India	Zanskar/Karzok Vally	32.93	78.21			700	Seong et al., (2009) Geol. Society of Am. Bulletin
India	Tibet Karola Pass	28.89	90.22	1530	1030	610	Owen et al.,(2005) QSR
India	Nukun Massif north	34.06	75.92			1190	Lee et al., Boreas 2004
Italy	Falgin	46.83	10.68	1350		750	Moran et al., (2016) The Holocene
Italy	Weisse Spitz	46.83	10.68	1810		910	Moran et al., (2016) Boreas
Nepal	Ganesh Himal	28.23	85.18	2390	2190	1400	Gayer et al., (2004) EPSL
Nepal	Everest South	28.20	86.82			500	Finlel et al., (2003) Geology
Nepal	Nuptse	27.91	85.89	620		600	Lee et al., (2004) Boreas
Nepal	Ama Dablan	27.9	86.87	370		300	Lee et al., ( 2004) Boreas
New Zealand	Cameron Glacier	-42.66	171	3500	2400	2100	Putnam et al., (2012) NGS
New Zealand	Mueller Glacier	-43.73	170.05		2800	2300	Shaefer et al., (2009) Science
Peru	Salcantay	-13.33	-72.55	4300		2500	Licciardi et al., (2009) Science
Peru	Nevado Tucarhuay	-13.33	-72.55			1500	Licciardi et al., (2009) Science
Peru	Sisaypampa	-13.33	-72.55	2400		1600	Licciardi et al., (2009) Science
Peru	Glacier huaguruncho	-10.56	-75.93	2100		882	Stansell et al.,(2015) Geology
Peru	Queshque valley	-9.49	-77.3	3600		1500	Stansell et al., (2017) GRL
Peru	Quelccaya	-13.90	-70.84	850		630	Kelly et al., (2013) Quaternary Geochrono
Svalbard	Limnebreen Glacier	77.97	13.94			1750	Reusche et al., (2014) QSR
Switzerland	Steingletscher	46.72	8.42	4000		1400	Schimmelpfennig et al., (2014) EPSL
Switzerland	Tsidjore Nouve	46.01	7.47	500		500	Schimmelpfennig et al., (2012) Geology
Switzerland	BelAlp	46.38	7.96	1340		1240	Schindelwig et al., (2012) J. Quat. Sc.,
Uganda	Nyamugasani valley	0.32	29.89	1600			Jackson et al., (2020) CP
USA	Medicine Bow Mountain	41.34	-106.32	380			Marcott et al., (2019) Npj Clim Atmos Sci
USA	Sangre de Cristo Montain	35.83	-105.75			530	Marcott et al., (2019) Npj Clim Atmos Sci
USA	Unita Muntains	40.70	-110.81			780	Marcott et al., (2019) Npj Clim Atmos Sci
USA	Unita Muntains (Deadhorse)	40.74	-110.68	660			Marcott et al., (2019) Npj Clim Atmos Sci
USA	Wind River Range (Stough Creek)	42.63	-109.01	410			Marcott et al., (2019) Npj Clim Atmos Sci
USA	Cascade Range (Enchantment Lakes Basin)	47.47	-120.80	430		330	Marcott et al., (2019) Npj Clim Atmos Sci
USA	Wallowa Mountains (Glacial lake)	45.16	-117.28	360		260	Marcott et al., (2019) Npj Clim Atmos Sci

## Sheet: Scaled length
Scaled lengths
Zone	Latitude	Longitude	11.6-9ka	8-4ka	3ka-LIA
Alaska	68.19	-154.51	0	0	1
Alaska	68.19	-154.51	0	1.25	1
Alaska	67.40	-154.19	0	0	1
Alaska	67.40	-154.18	0	0	1
Argentina	-50.05	-73.25	0	1.11	1
Argentina	-49.90	-73.14	0	1.02	1
Argentina	-50.69	-72.98	0	5	1
Argentina	-50.05	-73.25	0	1.75	1
Argentina	-49.32	-73.02	1.3	1.04	1
Austria	47.05	10.23	1.46	0	1
Austria	47.05	12.98	1.47	0	1
Austria	46.90	10.03	1.42	0	1
Bolivia	-16.25	-68.60	1.41	0	1
Bolivia	-16.65	-67.78	2.80	0	1
Bolivia	-16.28	-68.15	1.33	0	1
Canada	70.33	-69.16	0	0	1
Canada	70.32	-70.61	3.5	0	1
Canada	67.52	-65.23	1	0	0
Canada	67.44	-65.06	0	1	0
Canada	67.72	-65.58	1	0	0
Chile	-46.74	-72.86	2	0	1
Chile	-46.98	-72.86	2.87	0	1
China	29.57	102.00	7.8	3.8	1
China	38.36	75.17	6.62	3.18	1
China	28.20	86.82	1.84	0	1
Colombia	6.50	-72.30	1.42	0	1
France	46.17	6.16	1.37	0	1
Greece	40.08	22.34	1.14	0	1
Greenland Est	70.91	-25.59	1.25	0	1
Greenland Est	70.88	-22.26	1.69	0	1
Greenland Est	71.50	-24.94	5.27	0	1
Iceland	66.23	-22.60	2.5	0	1
India	30.75	78.96	1.04	0	1
India	31.14	78.45	2.89	2.10	1
India	32.93	78.21	0	0	1
India	28.89	90.22	2.50	1.68	1
India	34.06	75.92	0	0	1
Italy	46.83	10.68	1.8	0	1
Italy	46.83	10.68	1.98	0	1
Nepal	28.23	85.18	1.70	1.56	1
Nepal	28.20	86.82	0	0	1
Nepal	27.91	85.89	1.03	0	1
Nepal	27.9	86.87	1.23	0	1
New Zealand	-42.66	171.00	1.66	1.14	1
New Zealand	-43.73	170.05	0	1.21	1
Peru	-13.33	-72.55	1.72	0	1
Peru	-13.33	-72.55	0	0	1
Peru	-13.33	-72.55	1.5	0	1
Peru	-10.56	-75.93	2.38	0	1
Peru	-9.49	-77.30	2.4	0	1
Peru	-13.90	-70.84	1.34	0	1
Svalbard	77.97	13.94	0	0	1
Switzerland	46.01	7.47	1	0	1
Switzerland	46.72	8.42	2.85	0	1
Switzerland	46.38	7.96	1.08	0	1
Uganda	0.32	29.89	1	0	0
USA	35.83	-105.75	0	0	1
USA	40.70	-110.81	0	0	1
USA	41.34	-106.32	1	0	0
USA	40.74	-110.68	1	0	0
USA	42.63	-109.01	1	0	0
USA	47.47	-120.80	1.30	0	1
USA	45.16	-117.28	1.38	0	1

## Sheet: Tanar Pattern
AMOC pattern
Zone	Latitude	Longitude	11.6-9ka	8-4ka	3ka-LIA
Canada	68.66	-67.13	2.75	0.5	1
Svalbard	77.97	13.94	0	0	1
Iceland	66.23	-22.60	2.5	0	1
Greenland Est	71.09	-23.15	2.88	0	1
Alps	46.66	9.40	1.60	0	1
Greece	40.08	22.34	1.14	0	1
Colombia	6.50	-72.3	1.42	0	1
Peru	-12.32	-73.62	1.55	0	1
Bolivia	-16.39	-68.17	1.85	0	1
USA	43.47	-112.82	2.84	0	1

## Sheet: Other Patterns
Other patterns
Zone	Latitude	Longitude	11.6-9ka	8-4ka	3ka-LIA
Patagonia	-49.10	-73.05	0.89	1.41	1
New Zealand	-43.2	170.52	0.83	1.18	1
Himalayas	30.51	84.21	2.22	1.02	1
Alaska	67.79	-154.35	0	0.31	1
Uganda	0.32	29.89	1	0	0
USA	38.26	-108.28	0	0	1
